# Supplementary material for: Molecular mechanistic associations of human diseases
Source: BMC Syst Biol. 2010 Sep 6;4:124. doi: 10.1186/1752-0509-4-124 (PMC2946303; doi:10.1186/1752-0509-4-124)
Supplement: Additional file 7 — Supplement 7. Interaction network compiled from IntAct, BioGRID, and Reactome databases. [file 1752-0509-4-124-S7.GZ]

Archive with 1 entries (1 files):
- Supplement-7.txt
