# Supplementary material for: Molecular mechanistic associations of human diseases
Source: BMC Syst Biol. 2010 Sep 6;4:124. doi: 10.1186/1752-0509-4-124 (PMC2946303; doi:10.1186/1752-0509-4-124)
Supplement: Additional file 7 — Supplement 7. Interaction network compiled from IntAct, BioGRID, and Reactome databases. [file 1752-0509-4-124-S7.GZ › Supplement-7.txt]

HGNC:683	HGNC:674
HGNC:7706	HGNC:7459
HGNC:7955	HGNC:16442
HGNC:11303	HGNC:3597
HGNC:4411	HGNC:8469
HGNC:15515	HGNC:27414
HGNC:3683	HGNC:15633
HGNC:4388	HGNC:8212
HGNC:16341	HGNC:18455
HGNC:14193	HGNC:23085
HGNC:1338	HGNC:4134
HGNC:11111	HGNC:5030
HGNC:823	HGNC:2267
HGNC:29351	HGNC:14592
HGNC:670	HGNC:19164
HGNC:4498	HGNC:4517
HGNC:8772	HGNC:237
HGNC:1856	HGNC:9112
HGNC:24085	HGNC:10316
HGNC:2375	HGNC:19971
HGNC:7664	HGNC:8591
HGNC:10620	HGNC:6025
HGNC:24824	HGNC:12468
HGNC:173	HGNC:1077
HGNC:10451	HGNC:17296
HGNC:3020	HGNC:10608
HGNC:7695	HGNC:7461
HGNC:10396	HGNC:10328
HGNC:15917	HGNC:4524
HGNC:11947	HGNC:12403
HGNC:333	HGNC:2159
HGNC:24548	HGNC:6157
HGNC:4571	HGNC:8016
HGNC:5033	HGNC:19071
HGNC:24077	HGNC:1771
HGNC:9198	HGNC:10767
HGNC:4525	HGNC:30894
HGNC:23841	HGNC:564
HGNC:5301	HGNC:9056
HGNC:837	HGNC:7712
HGNC:3271	HGNC:26347
HGNC:9317	HGNC:9315
HGNC:4568	HGNC:8800
HGNC:4191	HGNC:12693
HGNC:3666	HGNC:3674
HGNC:16665	HGNC:10637
HGNC:4381	HGNC:10614
HGNC:11467	HGNC:2498
HGNC:16068	HGNC:29511
HGNC:3024	HGNC:4604
HGNC:7658	HGNC:2743
HGNC:10347	HGNC:10350
HGNC:10442	HGNC:26347
HGNC:14576	HGNC:4814
HGNC:7685	HGNC:7710
HGNC:3189	HGNC:10389
HGNC:667	HGNC:25509
HGNC:7414	HGNC:7683
HGNC:10299	HGNC:24656
HGNC:16709	HGNC:33940
HGNC:1603	HGNC:4485
HGNC:4472	HGNC:8153
HGNC:16999	HGNC:17340
HGNC:5010	HGNC:9828
HGNC:10384	HGNC:10420
HGNC:7686	HGNC:7717
HGNC:10307	HGNC:3284
HGNC:259	HGNC:6933
HGNC:10027	HGNC:12373
HGNC:1953	HGNC:239
HGNC:17718	HGNC:26212
HGNC:4404	HGNC:30099
HGNC:2357	HGNC:242
HGNC:21035	HGNC:11806
HGNC:4507	HGNC:11332
HGNC:9445	HGNC:11302
HGNC:1319	HGNC:7958
HGNC:6890	HGNC:6763
HGNC:6971	HGNC:7716
HGNC:29021	HGNC:18672
HGNC:4485	HGNC:16824
HGNC:673	HGNC:14193
HGNC:11162	HGNC:17011
HGNC:10681	HGNC:12585
HGNC:12659	HGNC:21168
HGNC:8040	HGNC:12298
HGNC:6647	HGNC:30907
HGNC:10363	HGNC:24656
HGNC:1569	HGNC:8539
HGNC:4700	HGNC:8926
HGNC:1951	HGNC:7464
HGNC:1606	HGNC:1318
HGNC:1748	HGNC:6162
HGNC:4388	HGNC:14702
HGNC:11152	HGNC:10785
HGNC:1952	HGNC:333
HGNC:13940	HGNC:10780
HGNC:30793	HGNC:10315
HGNC:533	HGNC:4421
HGNC:6763	HGNC:12825
HGNC:11158	HGNC:5047
HGNC:10436	HGNC:30287
HGNC:237	HGNC:9607
HGNC:1954	HGNC:15565
HGNC:4507	HGNC:14666
HGNC:12518	HGNC:12586
HGNC:240	HGNC:4522
HGNC:10397	HGNC:10350
HGNC:7808	HGNC:8031
HGNC:3189	HGNC:12458
HGNC:2510	HGNC:76
HGNC:10080	HGNC:18643
HGNC:1438	HGNC:242
HGNC:10992	HGNC:847
HGNC:3688	HGNC:11187
HGNC:1925	HGNC:6947
HGNC:4396	HGNC:14807
HGNC:12825	HGNC:24967
HGNC:3023	HGNC:3827
HGNC:8816	HGNC:12155
HGNC:685	HGNC:17736
HGNC:1449	HGNC:1527
HGNC:9802	HGNC:9801
HGNC:13194	HGNC:17620
HGNC:1885	HGNC:21285
HGNC:11324	HGNC:10348
HGNC:7460	HGNC:12519
HGNC:5300	HGNC:1609
HGNC:11161	HGNC:1656
HGNC:5286	HGNC:3167
HGNC:3827	HGNC:17700
HGNC:4537	HGNC:1060
HGNC:672	HGNC:675
HGNC:19164	HGNC:17794
HGNC:3166	HGNC:16824
HGNC:1029	HGNC:4519
HGNC:145	HGNC:6647
HGNC:17259	HGNC:26114
HGNC:288	HGNC:1437
HGNC:4388	HGNC:8208
HGNC:5010	HGNC:17357
HGNC:235	HGNC:9392
HGNC:3213	HGNC:10303
HGNC:10384	HGNC:10333
HGNC:17736	HGNC:12658
HGNC:4387	HGNC:23692
HGNC:558	HGNC:2974
HGNC:1736	HGNC:17794
HGNC:30509	HGNC:14666
HGNC:29914	HGNC:20794
HGNC:4396	HGNC:14847
HGNC:14130	HGNC:7807
HGNC:23692	HGNC:283
HGNC:16665	HGNC:4385
HGNC:9055	HGNC:14299
HGNC:9071	HGNC:5472
HGNC:9611	HGNC:11845
HGNC:2903	HGNC:1462
HGNC:10397	HGNC:3258
HGNC:4803	HGNC:7715
HGNC:1952	HGNC:4382
HGNC:10360	HGNC:3277
HGNC:3687	HGNC:3677
HGNC:4471	HGNC:17176
HGNC:10411	HGNC:3299
HGNC:7698	HGNC:7702
HGNC:5961	HGNC:10019
HGNC:5910	HGNC:5921
HGNC:7713	HGNC:7711
HGNC:10425	HGNC:10311
HGNC:5834	HGNC:5924
HGNC:23114	HGNC:9192
HGNC:23692	HGNC:27101
HGNC:8148	HGNC:688
HGNC:16341	HGNC:12299
HGNC:8727	HGNC:29064
HGNC:25815	HGNC:29086
HGNC:5299	HGNC:263
HGNC:4931	HGNC:560
HGNC:7690	HGNC:7705
HGNC:10315	HGNC:10334
HGNC:4388	HGNC:13964
HGNC:6902	HGNC:5898
HGNC:2325	HGNC:10780
HGNC:167	HGNC:28959
HGNC:7456	HGNC:7692
HGNC:1338	HGNC:9055
HGNC:894	HGNC:8540
HGNC:10424	HGNC:10426
HGNC:5045	HGNC:10787
HGNC:281	HGNC:10626
HGNC:18042	HGNC:20074
HGNC:5048	HGNC:10765
HGNC:263	HGNC:4265
HGNC:20772	HGNC:1620
HGNC:3826	HGNC:6027
HGNC:841	HGNC:7698
HGNC:2357	HGNC:30035
HGNC:5879	HGNC:5929
HGNC:4114	HGNC:5184
HGNC:14247	HGNC:7707
HGNC:10626	HGNC:30509
HGNC:11159	HGNC:20439
HGNC:9847	HGNC:18658
HGNC:338	HGNC:3178
HGNC:7458	HGNC:7719
HGNC:4382	HGNC:7843
HGNC:283	HGNC:24884
HGNC:4652	HGNC:10769
HGNC:8804	HGNC:2362
HGNC:11325	HGNC:10397
HGNC:16824	HGNC:11332
HGNC:12453	HGNC:10791
HGNC:1029	HGNC:12636
HGNC:8978	HGNC:10645
HGNC:3025	HGNC:18124
HGNC:9112	HGNC:30297
HGNC:10401	HGNC:13280
HGNC:7901	HGNC:33940
HGNC:10371	HGNC:10325
HGNC:11333	HGNC:30035
HGNC:10377	HGNC:10306
HGNC:5922	HGNC:5884
HGNC:14666	HGNC:10622
HGNC:6378	HGNC:6374
HGNC:262	HGNC:4485
HGNC:8014	HGNC:16999
HGNC:8780	HGNC:4388
HGNC:9193	HGNC:17298
HGNC:4378	HGNC:4693
HGNC:6077	HGNC:17794
HGNC:1509	HGNC:12032
HGNC:8066	HGNC:9527
HGNC:7696	HGNC:12586
HGNC:10330	HGNC:3270
HGNC:4395	HGNC:4540
HGNC:11324	HGNC:26212
HGNC:4938	HGNC:18731
HGNC:8039	HGNC:18454
HGNC:688	HGNC:19164
HGNC:6134	HGNC:11845
HGNC:1609	HGNC:10624
HGNC:278	HGNC:894
HGNC:5238	HGNC:3255
HGNC:9644	HGNC:18731
HGNC:2160	HGNC:4070
HGNC:5217	HGNC:5212
HGNC:3165	HGNC:1610
HGNC:6058	HGNC:6763
HGNC:17272	HGNC:25547
HGNC:1570	HGNC:7141
HGNC:10381	HGNC:26212
HGNC:7573	HGNC:12011
HGNC:3597	HGNC:10369
HGNC:10325	HGNC:26347
HGNC:10312	HGNC:4622
HGNC:12695	HGNC:23631
HGNC:18124	HGNC:11332
HGNC:242	HGNC:33940
HGNC:16909	HGNC:25088
HGNC:8831	HGNC:283
HGNC:8831	HGNC:17700
HGNC:10419	HGNC:3259
HGNC:2422	HGNC:2898
HGNC:9201	HGNC:4192
HGNC:5182	HGNC:4404
HGNC:7414	HGNC:2579
HGNC:18600	HGNC:29182
HGNC:672	HGNC:683
HGNC:3213	HGNC:10317
HGNC:10769	HGNC:2484
HGNC:6156	HGNC:11187
HGNC:268	HGNC:9329
HGNC:10441	HGNC:10332
HGNC:683	HGNC:16924
HGNC:10302	HGNC:12741
HGNC:1605	HGNC:17383
HGNC:11160	HGNC:5039
HGNC:9191	HGNC:11537
HGNC:4474	HGNC:7098
HGNC:11390	HGNC:17380
HGNC:2713	HGNC:8114
HGNC:3685	HGNC:4066
HGNC:2484	HGNC:10785
HGNC:4271	HGNC:17734
HGNC:1440	HGNC:241
HGNC:4433	HGNC:8636
HGNC:668	HGNC:674
HGNC:4134	HGNC:15917
HGNC:3167	HGNC:6088
HGNC:7703	HGNC:7458
HGNC:4566	HGNC:21604
HGNC:28962	HGNC:10362
HGNC:3177	HGNC:15917
HGNC:10409	HGNC:3259
HGNC:10306	HGNC:10349
HGNC:87	HGNC:986
HGNC:4191	HGNC:4605
HGNC:1951	HGNC:1610
HGNC:3287	HGNC:10080
HGNC:280	HGNC:11517
HGNC:9240	HGNC:1060
HGNC:29929	HGNC:10416
HGNC:11134	HGNC:11135
HGNC:371	HGNC:15783
HGNC:10325	HGNC:10351
HGNC:4384	HGNC:3170
HGNC:4544	HGNC:3537
HGNC:4455	HGNC:24865
HGNC:12417	HGNC:2711
HGNC:235	HGNC:4507
HGNC:4657	HGNC:3435
HGNC:19989	HGNC:7745
HGNC:19125	HGNC:22949
HGNC:11118	HGNC:14245
HGNC:9187	HGNC:7803
HGNC:16696	HGNC:13632
HGNC:5294	HGNC:14449
HGNC:4381	HGNC:674
HGNC:333	HGNC:4604
HGNC:4468	HGNC:12636
HGNC:1857	HGNC:14629
HGNC:12407	HGNC:25815
HGNC:4411	HGNC:15198
HGNC:1605	HGNC:14666
HGNC:4396	HGNC:8297
HGNC:7685	HGNC:7700
HGNC:5889	HGNC:5930
HGNC:17451	HGNC:15520
HGNC:11326	HGNC:10416
HGNC:1148	HGNC:18352
HGNC:8554	HGNC:3287
HGNC:561	HGNC:3229
HGNC:7795	HGNC:17075
HGNC:9302	HGNC:18598
HGNC:533	HGNC:12636
HGNC:1607	HGNC:3023
HGNC:11153	HGNC:10894
HGNC:29351	HGNC:11806
HGNC:4379	HGNC:2857
HGNC:3537	HGNC:3540
HGNC:4388	HGNC:14852
HGNC:23401	HGNC:10401
HGNC:3827	HGNC:18124
HGNC:9748	HGNC:21285
HGNC:19664	HGNC:21285
HGNC:1248	HGNC:5892
HGNC:7659	HGNC:9905
HGNC:3663	HGNC:18357
HGNC:10336	HGNC:10369
HGNC:10351	HGNC:3296
HGNC:4388	HGNC:19583
HGNC:16647	HGNC:1610
HGNC:17364	HGNC:8491
HGNC:391	HGNC:6973
HGNC:1953	HGNC:7463
HGNC:3828	HGNC:4070
HGNC:235	HGNC:24827
HGNC:5876	HGNC:5877
HGNC:9608	HGNC:33940
HGNC:4440	HGNC:3535
HGNC:232	HGNC:9845
HGNC:11327	HGNC:11619
HGNC:17383	HGNC:9329
HGNC:28898	HGNC:30035
HGNC:5292	HGNC:3167
HGNC:379	HGNC:16691
HGNC:7842	HGNC:3539
HGNC:12458	HGNC:3287
HGNC:9845	HGNC:10608
HGNC:9583	HGNC:9905
HGNC:28152	HGNC:21347
HGNC:2900	HGNC:1408
HGNC:10348	HGNC:10359
HGNC:15520	HGNC:18510
HGNC:15520	HGNC:9593
HGNC:9910	HGNC:7803
HGNC:16453	HGNC:4847
HGNC:7956	HGNC:14666
HGNC:24827	HGNC:1060
HGNC:2160	HGNC:16824
HGNC:9191	HGNC:11151
HGNC:3208	HGNC:10414
HGNC:3597	HGNC:10328
HGNC:2160	HGNC:6383
HGNC:4932	HGNC:1677
HGNC:9841	HGNC:21726
HGNC:1242	HGNC:1323
HGNC:6598	HGNC:9193
HGNC:7141	HGNC:8529
HGNC:1951	HGNC:17383
HGNC:5044	HGNC:23156
HGNC:11325	HGNC:12458
HGNC:686	HGNC:11187
HGNC:9531	HGNC:9536
HGNC:9802	HGNC:3155
HGNC:4605	HGNC:8543
HGNC:7569	HGNC:12011
HGNC:11439	HGNC:12647
HGNC:1014	HGNC:686
HGNC:1954	HGNC:30894
HGNC:4799	HGNC:7704
HGNC:6890	HGNC:29479
HGNC:2358	HGNC:6086
HGNC:897	HGNC:21285
HGNC:1151	HGNC:17078
HGNC:28152	HGNC:25787
HGNC:4942	HGNC:12155
HGNC:16993	HGNC:10307
HGNC:3177	HGNC:3180
HGNC:15515	HGNC:30320
HGNC:10440	HGNC:3277
HGNC:10607	HGNC:4404
HGNC:4517	HGNC:33940
HGNC:9188	HGNC:4656
HGNC:3176	HGNC:4468
HGNC:592	HGNC:11273
HGNC:1604	HGNC:4522
HGNC:16442	HGNC:10620
HGNC:1438	HGNC:9845
HGNC:4544	HGNC:10645
HGNC:8978	HGNC:12694
HGNC:1029	HGNC:8831
HGNC:9192	HGNC:11551
HGNC:2358	HGNC:12694
HGNC:4472	HGNC:11329
HGNC:7703	HGNC:7712
HGNC:7843	HGNC:9059
HGNC:17736	HGNC:16925
HGNC:5183	HGNC:8540
HGNC:21169	HGNC:675
HGNC:10316	HGNC:3296
HGNC:9600	HGNC:18454
HGNC:1951	HGNC:10622
HGNC:11580	HGNC:12407
HGNC:12299	HGNC:14470
HGNC:1030	HGNC:4849
HGNC:3026	HGNC:12694
HGNC:17090	HGNC:23085
HGNC:76	HGNC:2514
HGNC:20472	HGNC:14099
HGNC:6770	HGNC:20756
HGNC:11161	HGNC:8647
HGNC:240	HGNC:4502
HGNC:564	HGNC:24634
HGNC:11163	HGNC:5036
HGNC:9198	HGNC:5045
HGNC:2160	HGNC:8542
HGNC:5545	HGNC:5876
HGNC:1246	HGNC:1323
HGNC:11161	HGNC:11118
HGNC:1722	HGNC:17619
HGNC:18124	HGNC:11331
HGNC:232	HGNC:9594
HGNC:9544	HGNC:9546
HGNC:8540	HGNC:9843
HGNC:8820	HGNC:16642
HGNC:4421	HGNC:3535
HGNC:8583	HGNC:9051
HGNC:9201	HGNC:2561
HGNC:10304	HGNC:24656
HGNC:5293	HGNC:18510
HGNC:10624	HGNC:10642
HGNC:30873	HGNC:24967
HGNC:1778	HGNC:15934
HGNC:12517	HGNC:29594
HGNC:3675	HGNC:4066
HGNC:4495	HGNC:7901
HGNC:13631	HGNC:10359
HGNC:7706	HGNC:7703
HGNC:28962	HGNC:10405
HGNC:2269	HGNC:12518
HGNC:4379	HGNC:17482
HGNC:9198	HGNC:11546
HGNC:11539	HGNC:4655
HGNC:5884	HGNC:5887
HGNC:1599	HGNC:2498
HGNC:688	HGNC:21726
HGNC:1029	HGNC:4522
HGNC:10386	HGNC:3282
HGNC:11150	HGNC:10771
HGNC:3691	HGNC:4566
HGNC:4936	HGNC:4934
HGNC:7808	HGNC:7989
HGNC:9829	HGNC:7989
HGNC:8647	HGNC:1656
HGNC:5299	HGNC:8978
HGNC:9605	HGNC:9603
HGNC:565	HGNC:4897
HGNC:9606	HGNC:17734
HGNC:30098	HGNC:17011
HGNC:7807	HGNC:22949
HGNC:9189	HGNC:2485
HGNC:379	HGNC:17272
HGNC:7687	HGNC:30862
HGNC:10351	HGNC:18277
HGNC:15607	HGNC:81
HGNC:4010	HGNC:5035
HGNC:11588	HGNC:4667
HGNC:4383	HGNC:23631
HGNC:237	HGNC:19718
HGNC:9875	HGNC:19164
HGNC:5293	HGNC:17425
HGNC:15607	HGNC:13867
HGNC:10405	HGNC:10349
HGNC:6585	HGNC:894
HGNC:11188	HGNC:24852
HGNC:7685	HGNC:20372
HGNC:6081	HGNC:3597
HGNC:10301	HGNC:10340
HGNC:9177	HGNC:9971
HGNC:1569	HGNC:894
HGNC:288	HGNC:5329
HGNC:8574	HGNC:18016
HGNC:15470	HGNC:17347
HGNC:11303	HGNC:10424
HGNC:16909	HGNC:30297
HGNC:17397	HGNC:21182
HGNC:336	HGNC:4511
HGNC:8734	HGNC:21348
HGNC:11321	HGNC:20766
HGNC:28760	HGNC:9234
HGNC:7712	HGNC:12517
HGNC:9593	HGNC:14470
HGNC:9207	HGNC:24662
HGNC:1440	HGNC:4392
HGNC:9193	HGNC:4667
HGNC:7459	HGNC:20372
HGNC:9902	HGNC:10783
HGNC:10442	HGNC:3266
HGNC:11532	HGNC:11533
HGNC:555	HGNC:12643
HGNC:2908	HGNC:7882
HGNC:10397	HGNC:3280
HGNC:1318	HGNC:30035
HGNC:4499	HGNC:29982
HGNC:2750	HGNC:9198
HGNC:16999	HGNC:16638
HGNC:10410	HGNC:10420
HGNC:20439	HGNC:30857
HGNC:11301	HGNC:26212
HGNC:14085	HGNC:21205
HGNC:8980	HGNC:15719
HGNC:10789	HGNC:11162
HGNC:9191	HGNC:11620
HGNC:10425	HGNC:3287
HGNC:10768	HGNC:13870
HGNC:1757	HGNC:2515
HGNC:561	HGNC:1541
HGNC:554	HGNC:30032
HGNC:1514	HGNC:4501
HGNC:17736	HGNC:26388
HGNC:8543	HGNC:9582
HGNC:24656	HGNC:3282
HGNC:237	HGNC:30509
HGNC:16665	HGNC:10626
HGNC:10770	HGNC:30097
HGNC:7842	HGNC:30894
HGNC:28959	HGNC:10671
HGNC:9392	HGNC:6621
HGNC:12693	HGNC:1437
HGNC:8574	HGNC:20774
HGNC:11303	HGNC:10329
HGNC:16068	HGNC:12419
HGNC:8980	HGNC:683
HGNC:23085	HGNC:11806
HGNC:6815	HGNC:12453
HGNC:533	HGNC:10622
HGNC:235	HGNC:8861
HGNC:8648	HGNC:14981
HGNC:2205	HGNC:16381
HGNC:10416	HGNC:10441
HGNC:17318	HGNC:242
HGNC:3477	HGNC:10402
HGNC:10336	HGNC:10363
HGNC:16068	HGNC:20774
HGNC:10425	HGNC:10351
HGNC:9327	HGNC:21285
HGNC:268	HGNC:336
HGNC:10787	HGNC:10791
HGNC:18971	HGNC:2092
HGNC:3619	HGNC:5879
HGNC:894	HGNC:12303
HGNC:11608	HGNC:681
HGNC:848	HGNC:7701
HGNC:6890	HGNC:2712
HGNC:236	HGNC:10638
HGNC:9748	HGNC:10642
HGNC:4010	HGNC:11153
HGNC:20604	HGNC:17097
HGNC:8980	HGNC:669
HGNC:5300	HGNC:4070
HGNC:236	HGNC:9844
HGNC:24548	HGNC:17078
HGNC:24260	HGNC:28760
HGNC:4388	HGNC:31230
HGNC:10410	HGNC:3265
HGNC:12851	HGNC:7809
HGNC:10311	HGNC:10362
HGNC:4392	HGNC:9591
HGNC:558	HGNC:5241
HGNC:8067	HGNC:29797
HGNC:9583	HGNC:11152
HGNC:1541	HGNC:4897
HGNC:1748	HGNC:2515
HGNC:1677	HGNC:9410
HGNC:5291	HGNC:1030
HGNC:10424	HGNC:10298
HGNC:9803	HGNC:682
HGNC:3676	HGNC:10840
HGNC:7843	HGNC:10622
HGNC:17097	HGNC:7877
HGNC:7141	HGNC:11521
HGNC:28962	HGNC:11299
HGNC:670	HGNC:12303
HGNC:14247	HGNC:7460
HGNC:6847	HGNC:17075
HGNC:2750	HGNC:10769
HGNC:9055	HGNC:1165
HGNC:10340	HGNC:10347
HGNC:5292	HGNC:2160
HGNC:7659	HGNC:23114
HGNC:1610	HGNC:10619
HGNC:9176	HGNC:20510
HGNC:278	HGNC:9059
HGNC:11188	HGNC:18239
HGNC:235	HGNC:17135
HGNC:13709	HGNC:16381
HGNC:1858	HGNC:29086
HGNC:10397	HGNC:3274
HGNC:11331	HGNC:24884
HGNC:9410	HGNC:4934
HGNC:10414	HGNC:26347
HGNC:9593	HGNC:9055
HGNC:14298	HGNC:4602
HGNC:7807	HGNC:34512
HGNC:8599	HGNC:8600
HGNC:1602	HGNC:4507
HGNC:555	HGNC:4200
HGNC:561	HGNC:3236
HGNC:11151	HGNC:10786
HGNC:10402	HGNC:10316
HGNC:7700	HGNC:12518
HGNC:8980	HGNC:9875
HGNC:4474	HGNC:3023
HGNC:10372	HGNC:3273
HGNC:3214	HGNC:10340
HGNC:4602	HGNC:7098
HGNC:333	HGNC:1606
HGNC:1604	HGNC:3827
HGNC:1678	HGNC:2561
HGNC:12303	HGNC:4591
HGNC:9198	HGNC:4666
HGNC:2910	HGNC:9508
HGNC:1606	HGNC:6025
HGNC:10617	HGNC:24827
HGNC:12185	HGNC:4948
HGNC:4396	HGNC:8174
HGNC:10672	HGNC:10614
HGNC:10767	HGNC:2324
HGNC:1594	HGNC:9970
HGNC:11579	HGNC:12412
HGNC:10414	HGNC:10306
HGNC:2357	HGNC:19718
HGNC:3211	HGNC:10325
HGNC:1581	HGNC:14248
HGNC:5048	HGNC:12453
HGNC:4392	HGNC:241
HGNC:12492	HGNC:6859
HGNC:604	HGNC:24086
HGNC:10384	HGNC:3271
HGNC:6940	HGNC:19164
HGNC:28959	HGNC:9848
HGNC:9748	HGNC:30099
HGNC:9176	HGNC:8729
HGNC:1247	HGNC:5757
HGNC:10732	HGNC:9102
HGNC:5302	HGNC:3026
HGNC:17874	HGNC:3287
HGNC:5889	HGNC:5879
HGNC:10419	HGNC:10345
HGNC:10388	HGNC:10351
HGNC:10416	HGNC:10418
HGNC:4801	HGNC:7710
HGNC:6027	HGNC:10672
HGNC:1739	HGNC:1925
HGNC:1319	HGNC:1602
HGNC:8574	HGNC:24031
HGNC:4501	HGNC:17482
HGNC:6901	HGNC:5922
HGNC:5302	HGNC:4270
HGNC:4382	HGNC:4499
HGNC:4271	HGNC:9843
HGNC:3683	HGNC:3672
HGNC:2485	HGNC:16638
HGNC:1604	HGNC:4472
HGNC:8014	HGNC:10780
HGNC:1602	HGNC:4522
HGNC:7691	HGNC:7688
HGNC:5291	HGNC:336
HGNC:3541	HGNC:3535
HGNC:17350	HGNC:7803
HGNC:18274	HGNC:14470
HGNC:3170	HGNC:10622
HGNC:10782	HGNC:2324
HGNC:7141	HGNC:4847
HGNC:1673	HGNC:4943
HGNC:20932	HGNC:9969
HGNC:1606	HGNC:1060
HGNC:15476	HGNC:6881
HGNC:11307	HGNC:10334
HGNC:19744	HGNC:14580
HGNC:4604	HGNC:7957
HGNC:1388	HGNC:9777
HGNC:3650	HGNC:9370
HGNC:3826	HGNC:9329
HGNC:8978	HGNC:18510
HGNC:8045	HGNC:32933
HGNC:833	HGNC:7462
HGNC:1242	HGNC:5800
HGNC:12658	HGNC:25361
HGNC:1151	HGNC:6318
HGNC:4588	HGNC:5173
HGNC:686	HGNC:19161
HGNC:6156	HGNC:9642
HGNC:262	HGNC:8542
HGNC:10351	HGNC:10350
HGNC:2579	HGNC:10681
HGNC:7464	HGNC:15917
HGNC:7609	HGNC:9875
HGNC:4136	HGNC:4175
HGNC:19125	HGNC:19164
HGNC:678	HGNC:1335
HGNC:10316	HGNC:10344
HGNC:2294	HGNC:12587
HGNC:8154	HGNC:27101
HGNC:1610	HGNC:4511
HGNC:16165	HGNC:6890
HGNC:1594	HGNC:12768
HGNC:5741	HGNC:5889
HGNC:1953	HGNC:21285
HGNC:3828	HGNC:30099
HGNC:5300	HGNC:8831
HGNC:555	HGNC:914
HGNC:10344	HGNC:3287
HGNC:235	HGNC:4396
HGNC:10416	HGNC:3267
HGNC:9356	HGNC:10705
HGNC:9195	HGNC:1780
HGNC:10333	HGNC:11302
HGNC:10416	HGNC:10298
HGNC:7461	HGNC:7688
HGNC:4540	HGNC:15917
HGNC:10413	HGNC:10333
HGNC:17318	HGNC:9602
HGNC:4624	HGNC:23064
HGNC:3024	HGNC:4537
HGNC:6713	HGNC:15836
HGNC:9240	HGNC:17135
HGNC:11390	HGNC:28636
HGNC:16925	HGNC:3664
HGNC:9201	HGNC:10617
HGNC:4498	HGNC:15836
HGNC:1149	HGNC:1857
HGNC:24576	HGNC:17493
HGNC:242	HGNC:30828
HGNC:11026	HGNC:11059
HGNC:5961	HGNC:6859
HGNC:1851	HGNC:9854
HGNC:1608	HGNC:16642
HGNC:8014	HGNC:30098
HGNC:3597	HGNC:10368
HGNC:565	HGNC:2955
HGNC:5922	HGNC:5906
HGNC:10344	HGNC:10345
HGNC:3584	HGNC:26171
HGNC:29351	HGNC:371
HGNC:9533	HGNC:9541
HGNC:29914	HGNC:30297
HGNC:9664	HGNC:11272
HGNC:669	HGNC:23724
HGNC:2160	HGNC:14666
HGNC:3284	HGNC:7877
HGNC:262	HGNC:1331
HGNC:4392	HGNC:6584
HGNC:10327	HGNC:13631
HGNC:17736	HGNC:4814
HGNC:4471	HGNC:283
HGNC:11301	HGNC:11324
HGNC:10307	HGNC:10348
HGNC:14089	HGNC:3435
HGNC:1954	HGNC:1571
HGNC:16993	HGNC:10442
HGNC:1602	HGNC:8155
HGNC:3826	HGNC:10617
HGNC:1029	HGNC:8978
HGNC:17451	HGNC:4421
HGNC:132	HGNC:12407
HGNC:4383	HGNC:6341
HGNC:336	HGNC:9056
HGNC:7884	HGNC:16272
HGNC:17879	HGNC:17619
HGNC:5286	HGNC:238
HGNC:1604	HGNC:10626
HGNC:7181	HGNC:24077
HGNC:6844	HGNC:18157
HGNC:6026	HGNC:4604
HGNC:558	HGNC:11131
HGNC:6157	HGNC:20794
HGNC:14089	HGNC:10290
HGNC:13940	HGNC:8609
HGNC:9189	HGNC:18643
HGNC:233	HGNC:236
HGNC:25530	HGNC:12370
HGNC:6027	HGNC:10619
HGNC:12407	HGNC:2713
HGNC:3663	HGNC:21168
HGNC:5292	HGNC:7098
HGNC:237	HGNC:12693
HGNC:7684	HGNC:12518
HGNC:1151	HGNC:10697
HGNC:4384	HGNC:6088
HGNC:15703	HGNC:12659
HGNC:10311	HGNC:10345
HGNC:1625	HGNC:14449
HGNC:7703	HGNC:7719
HGNC:7181	HGNC:17839
HGNC:897	HGNC:12695
HGNC:4385	HGNC:11330
HGNC:1856	HGNC:18352
HGNC:28112	HGNC:10445
HGNC:593	HGNC:13194
HGNC:285	HGNC:21285
HGNC:268	HGNC:2160
HGNC:10371	HGNC:3273
HGNC:81	HGNC:19125
HGNC:7745	HGNC:8727
HGNC:672	HGNC:22949
HGNC:11535	HGNC:11543
HGNC:11390	HGNC:10416
HGNC:3177	HGNC:12303
HGNC:4395	HGNC:10622
HGNC:1462	HGNC:379
HGNC:10401	HGNC:10311
HGNC:9188	HGNC:9189
HGNC:13194	HGNC:24031
HGNC:9195	HGNC:4653
HGNC:4847	HGNC:19906
HGNC:7701	HGNC:12587
HGNC:2160	HGNC:5184
HGNC:848	HGNC:2280
HGNC:4212	HGNC:12805
HGNC:10770	HGNC:2326
HGNC:2897	HGNC:19125
HGNC:9178	HGNC:6948
HGNC:1625	HGNC:17482
HGNC:10381	HGNC:10313
HGNC:9188	HGNC:8648
HGNC:4404	HGNC:33940
HGNC:8487	HGNC:18043
HGNC:9302	HGNC:12419
HGNC:4458	HGNC:11559
HGNC:24077	HGNC:7745
HGNC:240	HGNC:3168
HGNC:13631	HGNC:10353
HGNC:1080	HGNC:4668
HGNC:10347	HGNC:3266
HGNC:5286	HGNC:17700
HGNC:3673	HGNC:16971
HGNC:4388	HGNC:8356
HGNC:26212	HGNC:11323
HGNC:8528	HGNC:27101
HGNC:1723	HGNC:17619
HGNC:8979	HGNC:33940
HGNC:4668	HGNC:4664
HGNC:9644	HGNC:12156
HGNC:5292	HGNC:1609
HGNC:1952	HGNC:18510
HGNC:16068	HGNC:7723
HGNC:16665	HGNC:4395
HGNC:7957	HGNC:4540
HGNC:1029	HGNC:894
HGNC:6122	HGNC:11584
HGNC:9112	HGNC:29259
HGNC:234	HGNC:6026
HGNC:5385	HGNC:7692
HGNC:679	HGNC:25841
HGNC:823	HGNC:20371
HGNC:10413	HGNC:3265
HGNC:3969	HGNC:12373
HGNC:4847	HGNC:14470
HGNC:10384	HGNC:10442
HGNC:9077	HGNC:29064
HGNC:9801	HGNC:30320
HGNC:8529	HGNC:15917
HGNC:6584	HGNC:12373
HGNC:3687	HGNC:6091
HGNC:4485	HGNC:4132
HGNC:10330	HGNC:3277
HGNC:1722	HGNC:30794
HGNC:6088	HGNC:10626
HGNC:10383	HGNC:10348
HGNC:3438	HGNC:9198
HGNC:7878	HGNC:18042
HGNC:18971	HGNC:15469
HGNC:2898	HGNC:5385
HGNC:14452	HGNC:1728
HGNC:8541	HGNC:15836
HGNC:1609	HGNC:8861
HGNC:9801	HGNC:1335
HGNC:23163	HGNC:29259
HGNC:681	HGNC:17176
HGNC:3023	HGNC:9240
HGNC:4021	HGNC:14076
HGNC:30097	HGNC:10780
HGNC:19986	HGNC:7686
HGNC:9602	HGNC:9056
HGNC:3025	HGNC:30035
HGNC:10377	HGNC:4622
HGNC:10417	HGNC:3274
HGNC:4501	HGNC:4495
HGNC:10381	HGNC:10315
HGNC:29914	HGNC:16909
HGNC:10371	HGNC:10313
HGNC:5184	HGNC:10637
HGNC:16824	HGNC:9055
HGNC:10315	HGNC:3274
HGNC:17078	HGNC:26913
HGNC:3015	HGNC:9101
HGNC:30097	HGNC:17211
HGNC:5919	HGNC:5884
HGNC:10411	HGNC:3259
HGNC:1570	HGNC:4524
HGNC:18274	HGNC:4517
HGNC:263	HGNC:259
HGNC:9902	HGNC:5036
HGNC:1885	HGNC:7141
HGNC:30379	HGNC:21347
HGNC:17090	HGNC:29899
HGNC:823	HGNC:7697
HGNC:6930	HGNC:2355
HGNC:15607	HGNC:688
HGNC:8091	HGNC:8512
HGNC:4421	HGNC:895
HGNC:4507	HGNC:8861
HGNC:10360	HGNC:10368
HGNC:5292	HGNC:3169
HGNC:10362	HGNC:11323
HGNC:10332	HGNC:10368
HGNC:4396	HGNC:4410
HGNC:9803	HGNC:21169
HGNC:10306	HGNC:10340
HGNC:10385	HGNC:3261
HGNC:1885	HGNC:4324
HGNC:9565	HGNC:9569
HGNC:23156	HGNC:2484
HGNC:7458	HGNC:12519
HGNC:29914	HGNC:28006
HGNC:8978	HGNC:10624
HGNC:16647	HGNC:4387
HGNC:3168	HGNC:10672
HGNC:11009	HGNC:4195
HGNC:7550	HGNC:11871
HGNC:8772	HGNC:236
HGNC:8568	HGNC:7883
HGNC:6341	HGNC:4510
HGNC:285	HGNC:9844
HGNC:11324	HGNC:3597
HGNC:6819	HGNC:12494
HGNC:670	HGNC:4591
HGNC:8647	HGNC:2484
HGNC:9543	HGNC:9564
HGNC:4936	HGNC:4937
HGNC:10383	HGNC:13631
HGNC:6153	HGNC:6494
HGNC:10619	HGNC:10637
HGNC:14592	HGNC:18239
HGNC:3688	HGNC:16228
HGNC:5289	HGNC:268
HGNC:10409	HGNC:3250
HGNC:5291	HGNC:5300
HGNC:392	HGNC:3691
HGNC:10383	HGNC:3266
HGNC:281	HGNC:1029
HGNC:10418	HGNC:10328
HGNC:20604	HGNC:25217
HGNC:1514	HGNC:11333
HGNC:1943	HGNC:14580
HGNC:593	HGNC:6890
HGNC:278	HGNC:4510
HGNC:29972	HGNC:1858
HGNC:5292	HGNC:4507
HGNC:12477	HGNC:14452
HGNC:5293	HGNC:4605
HGNC:12304	HGNC:669
HGNC:1854	HGNC:17078
HGNC:277	HGNC:8541
HGNC:8040	HGNC:9056
HGNC:6763	HGNC:28636
HGNC:17350	HGNC:2485
HGNC:17451	HGNC:4814
HGNC:9884	HGNC:3113
HGNC:3177	HGNC:33940
HGNC:24085	HGNC:10353
HGNC:9212	HGNC:11136
HGNC:9327	HGNC:10637
HGNC:7427	HGNC:7690
HGNC:12587	HGNC:30863
HGNC:1438	HGNC:6584
HGNC:10384	HGNC:3280
HGNC:9844	HGNC:4404
HGNC:8816	HGNC:12841
HGNC:10307	HGNC:10360
HGNC:833	HGNC:7695
HGNC:10424	HGNC:26347
HGNC:4385	HGNC:17383
HGNC:10328	HGNC:3285
HGNC:9706	HGNC:19688
HGNC:4936	HGNC:9065
HGNC:4478	HGNC:18454
HGNC:3430	HGNC:18314
HGNC:289	HGNC:18455
HGNC:4474	HGNC:8155
HGNC:3168	HGNC:10614
HGNC:268	HGNC:3169
HGNC:7685	HGNC:7687
HGNC:7673	HGNC:7668
HGNC:23692	HGNC:10632
HGNC:14193	HGNC:24852
HGNC:5045	HGNC:5046
HGNC:16704	HGNC:2309
HGNC:10414	HGNC:10420
HGNC:4667	HGNC:13652
HGNC:1608	HGNC:4604
HGNC:6930	HGNC:1437
HGNC:8774	HGNC:235
HGNC:10384	HGNC:6502
HGNC:6077	HGNC:11805
HGNC:11389	HGNC:13205
HGNC:17734	HGNC:4324
HGNC:18756	HGNC:17102
HGNC:10299	HGNC:10359
HGNC:3166	HGNC:6025
HGNC:1677	HGNC:12155
HGNC:14193	HGNC:21035
HGNC:4381	HGNC:17135
HGNC:3165	HGNC:10632
HGNC:12407	HGNC:17012
HGNC:10388	HGNC:10316
HGNC:11307	HGNC:10301
HGNC:5041	HGNC:17011
HGNC:336	HGNC:15917
HGNC:15703	HGNC:686
HGNC:30859	HGNC:2485
HGNC:7977	HGNC:9234
HGNC:132	HGNC:16257
HGNC:333	HGNC:4497
HGNC:4609	HGNC:9593
HGNC:2365	HGNC:3015
HGNC:9189	HGNC:24324
HGNC:8638	HGNC:11533
HGNC:234	HGNC:4410
HGNC:339	HGNC:10639
HGNC:1700	HGNC:6524
HGNC:30858	HGNC:11159
HGNC:17192	HGNC:12036
HGNC:10935	HGNC:10966
HGNC:4814	HGNC:22949
HGNC:2159	HGNC:6025
HGNC:23987	HGNC:7708
HGNC:12590	HGNC:30862
HGNC:29823	HGNC:15754
HGNC:10608	HGNC:10607
HGNC:10386	HGNC:3259
HGNC:11796	HGNC:9234
HGNC:238	HGNC:18124
HGNC:17012	HGNC:29064
HGNC:19246	HGNC:14106
HGNC:1602	HGNC:4134
HGNC:5669	HGNC:5800
HGNC:1677	HGNC:4948
HGNC:14298	HGNC:4537
HGNC:30859	HGNC:10767
HGNC:9188	HGNC:10780
HGNC:4501	HGNC:30035
HGNC:6945	HGNC:33499
HGNC:24085	HGNC:10312
HGNC:17192	HGNC:15634
HGNC:17035	HGNC:16945
HGNC:29351	HGNC:21168
HGNC:8541	HGNC:9055
HGNC:30287	HGNC:24825
HGNC:15719	HGNC:24852
HGNC:2206	HGNC:2207
HGNC:9194	HGNC:4648
HGNC:1951	HGNC:4070
HGNC:3275	HGNC:3273
HGNC:6584	HGNC:12693
HGNC:3321	HGNC:6877
HGNC:3236	HGNC:11187
HGNC:11390	HGNC:1723
HGNC:5287	HGNC:237
HGNC:1775	HGNC:10723
HGNC:1029	HGNC:4114
HGNC:9056	HGNC:28898
HGNC:2718	HGNC:10289
HGNC:12372	HGNC:21285
HGNC:4501	HGNC:15917
HGNC:3025	HGNC:10620
HGNC:336	HGNC:6027
HGNC:1602	HGNC:10619
HGNC:3023	HGNC:5184
HGNC:268	HGNC:4502
HGNC:1610	HGNC:4396
HGNC:1608	HGNC:6025
HGNC:18809	HGNC:16257
HGNC:30551	HGNC:1656
HGNC:16341	HGNC:14470
HGNC:379	HGNC:29064
HGNC:7842	HGNC:12298
HGNC:4380	HGNC:10622
HGNC:11326	HGNC:10353
HGNC:4653	HGNC:5030
HGNC:7686	HGNC:7710
HGNC:1736	HGNC:12659
HGNC:7819	HGNC:10770
HGNC:1338	HGNC:4502
HGNC:5287	HGNC:9056
HGNC:4573	HGNC:4587
HGNC:18189	HGNC:20604
HGNC:16999	HGNC:17350
HGNC:28636	HGNC:14629
HGNC:1753	HGNC:2515
HGNC:4396	HGNC:7463
HGNC:7700	HGNC:7692
HGNC:7458	HGNC:7708
HGNC:4192	HGNC:4849
HGNC:4383	HGNC:4390
HGNC:9189	HGNC:11542
HGNC:3260	HGNC:3274
HGNC:15703	HGNC:9875
HGNC:668	HGNC:18313
HGNC:10301	HGNC:24656
HGNC:6931	HGNC:12372
HGNC:4396	HGNC:8350
HGNC:10791	HGNC:16638
HGNC:23401	HGNC:10416
HGNC:11655	HGNC:20776
HGNC:4070	HGNC:283
HGNC:9381	HGNC:6110
HGNC:11325	HGNC:10387
HGNC:10307	HGNC:3273
HGNC:7699	HGNC:7459
HGNC:17088	HGNC:16909
HGNC:7808	HGNC:8976
HGNC:15470	HGNC:11153
HGNC:16068	HGNC:17272
HGNC:338	HGNC:3177
HGNC:13195	HGNC:25088
HGNC:3828	HGNC:6088
HGNC:235	HGNC:4530
HGNC:9191	HGNC:30859
HGNC:3618	HGNC:5889
HGNC:17382	HGNC:682
HGNC:24618	HGNC:29443
HGNC:10786	HGNC:19071
HGNC:1604	HGNC:4507
HGNC:12492	HGNC:12036
HGNC:9973	HGNC:14106
HGNC:16999	HGNC:30097
HGNC:3236	HGNC:21604
HGNC:2267	HGNC:12586
HGNC:18274	HGNC:18455
HGNC:23400	HGNC:26212
HGNC:19906	HGNC:4524
HGNC:10413	HGNC:10350
HGNC:4653	HGNC:5048
HGNC:20771	HGNC:29511
HGNC:11944	HGNC:12013
HGNC:4070	HGNC:4604
HGNC:4396	HGNC:8213
HGNC:10419	HGNC:10333
HGNC:17017	HGNC:30654
HGNC:10386	HGNC:10363
HGNC:1338	HGNC:6025
HGNC:11535	HGNC:4651
HGNC:14298	HGNC:5184
HGNC:9195	HGNC:5045
HGNC:4070	HGNC:11332
HGNC:1622	HGNC:12412
HGNC:11538	HGNC:11537
HGNC:9327	HGNC:10639
HGNC:10387	HGNC:3272
HGNC:6713	HGNC:8541
HGNC:17318	HGNC:6932
HGNC:10328	HGNC:26347
HGNC:2484	HGNC:17211
HGNC:2355	HGNC:3020
HGNC:11324	HGNC:10368
HGNC:3439	HGNC:9199
HGNC:379	HGNC:29511
HGNC:10387	HGNC:3282
HGNC:4803	HGNC:7697
HGNC:1950	HGNC:14470
HGNC:11612	HGNC:2498
HGNC:10377	HGNC:18277
HGNC:6815	HGNC:5046
HGNC:6890	HGNC:1859
HGNC:12518	HGNC:30863
HGNC:4656	HGNC:8729
HGNC:18000	HGNC:5045
HGNC:11329	HGNC:3170
HGNC:10396	HGNC:10426
HGNC:263	HGNC:9591
HGNC:5302	HGNC:8540
HGNC:379	HGNC:2452
HGNC:28898	HGNC:19680
HGNC:2358	HGNC:240
HGNC:9376	HGNC:9387
HGNC:9077	HGNC:7723
HGNC:1514	HGNC:239
HGNC:10389	HGNC:12741
HGNC:10350	HGNC:10369
HGNC:1952	HGNC:896
HGNC:5741	HGNC:5898
HGNC:22963	HGNC:16840
HGNC:7419	HGNC:12517
HGNC:4037	HGNC:6407
HGNC:2567	HGNC:2712
HGNC:8866	HGNC:1620
HGNC:237	HGNC:3828
HGNC:11333	HGNC:10617
HGNC:288	HGNC:10608
HGNC:1854	HGNC:1856
HGNC:6930	HGNC:12373
HGNC:9056	HGNC:11329
HGNC:9329	HGNC:16442
HGNC:268	HGNC:2159
HGNC:11871	HGNC:11948
HGNC:10402	HGNC:10417
HGNC:8980	HGNC:21168
HGNC:7573	HGNC:7720
HGNC:3828	HGNC:16642
HGNC:4472	HGNC:9327
HGNC:7701	HGNC:20372
HGNC:17078	HGNC:30297
HGNC:1440	HGNC:16709
HGNC:1952	HGNC:30035
HGNC:848	HGNC:7696
HGNC:3168	HGNC:10624
HGNC:15754	HGNC:7590
HGNC:1319	HGNC:4502
HGNC:28951	HGNC:29515
HGNC:4400	HGNC:4404
HGNC:7658	HGNC:10787
HGNC:6058	HGNC:18016
HGNC:9056	HGNC:4511
HGNC:11729	HGNC:14106
HGNC:6502	HGNC:17050
HGNC:678	HGNC:25509
HGNC:6922	HGNC:5876
HGNC:10329	HGNC:10363
HGNC:3827	HGNC:8543
HGNC:10418	HGNC:10362
HGNC:9137	HGNC:7878
HGNC:7658	HGNC:7803
HGNC:8066	HGNC:4195
HGNC:1600	HGNC:9196
HGNC:10441	HGNC:10310
HGNC:20771	HGNC:29163
HGNC:1580	HGNC:1727
HGNC:4495	HGNC:4524
HGNC:1925	HGNC:8488
HGNC:4192	HGNC:12695
HGNC:10315	HGNC:3278
HGNC:15937	HGNC:1771
HGNC:4396	HGNC:6341
HGNC:4396	HGNC:19620
HGNC:29216	HGNC:17794
HGNC:13195	HGNC:24054
HGNC:29351	HGNC:29515
HGNC:1514	HGNC:4191
HGNC:7696	HGNC:7705
HGNC:1607	HGNC:10672
HGNC:841	HGNC:20371
HGNC:1602	HGNC:5184
HGNC:9187	HGNC:3437
HGNC:9973	HGNC:33499
HGNC:1438	HGNC:232
HGNC:16993	HGNC:11325
HGNC:6318	HGNC:18016
HGNC:848	HGNC:20371
HGNC:239	HGNC:14666
HGNC:895	HGNC:15565
HGNC:22949	HGNC:18313
HGNC:10306	HGNC:10310
HGNC:282	HGNC:16665
HGNC:10011	HGNC:10429
HGNC:167	HGNC:17272
HGNC:1014	HGNC:674
HGNC:7578	HGNC:12012
HGNC:8574	HGNC:29479
HGNC:11111	HGNC:30857
HGNC:4380	HGNC:684
HGNC:10363	HGNC:10369
HGNC:17382	HGNC:3664
HGNC:11301	HGNC:10303
HGNC:24941	HGNC:10788
HGNC:9543	HGNC:9567
HGNC:10410	HGNC:10350
HGNC:9658	HGNC:12155
HGNC:333	HGNC:14470
HGNC:237	HGNC:242
HGNC:7696	HGNC:7695
HGNC:14193	HGNC:17090
HGNC:13940	HGNC:7877
HGNC:11610	HGNC:12692
HGNC:25547	HGNC:2713
HGNC:29351	HGNC:683
HGNC:4247	HGNC:23663
HGNC:8868	HGNC:24071
HGNC:10336	HGNC:3275
HGNC:9972	HGNC:9807
HGNC:20766	HGNC:29182
HGNC:4801	HGNC:4803
HGNC:1029	HGNC:8541
HGNC:7672	HGNC:17843
HGNC:10766	HGNC:2484
HGNC:3680	HGNC:16971
HGNC:21182	HGNC:29443
HGNC:4471	HGNC:5182
HGNC:3827	HGNC:3170
HGNC:233	HGNC:4396
HGNC:17347	HGNC:1656
HGNC:7569	HGNC:1441
HGNC:1604	HGNC:1331
HGNC:15470	HGNC:17350
HGNC:1608	HGNC:11329
HGNC:5293	HGNC:3180
HGNC:7798	HGNC:6859
HGNC:1609	HGNC:4537
HGNC:9195	HGNC:10080
HGNC:10414	HGNC:3282
HGNC:1151	HGNC:13194
HGNC:4519	HGNC:18510
HGNC:4393	HGNC:8820
HGNC:4931	HGNC:914
HGNC:1885	HGNC:241
HGNC:4609	HGNC:4517
HGNC:10381	HGNC:10316
HGNC:9199	HGNC:11551
HGNC:4387	HGNC:7098
HGNC:4944	HGNC:12156
HGNC:838	HGNC:7691
HGNC:10419	HGNC:26212
HGNC:4070	HGNC:14666
HGNC:5258	HGNC:8590
HGNC:3661	HGNC:17379
HGNC:7688	HGNC:7711
HGNC:10461	HGNC:10697
HGNC:9563	HGNC:9571
HGNC:5292	HGNC:4387
HGNC:4848	HGNC:4517
HGNC:10328	HGNC:3271
HGNC:10535	HGNC:10697
HGNC:4192	HGNC:4517
HGNC:6872	HGNC:18157
HGNC:1246	HGNC:5886
HGNC:4658	HGNC:11534
HGNC:2713	HGNC:17012
HGNC:3685	HGNC:6126
HGNC:12303	HGNC:674
HGNC:4070	HGNC:8820
HGNC:5287	HGNC:1608
HGNC:4134	HGNC:4387
HGNC:10251	HGNC:29515
HGNC:1514	HGNC:1608
HGNC:7576	HGNC:12013
HGNC:10418	HGNC:10371
HGNC:4471	HGNC:12303
HGNC:8979	HGNC:16971
HGNC:9841	HGNC:18313
HGNC:10313	HGNC:10328
HGNC:3178	HGNC:12299
HGNC:10769	HGNC:9905
HGNC:12851	HGNC:1859
HGNC:6931	HGNC:30828
HGNC:9532	HGNC:9569
HGNC:1245	HGNC:6922
HGNC:29972	HGNC:10671
HGNC:392	HGNC:3688
HGNC:5289	HGNC:10632
HGNC:9194	HGNC:4658
HGNC:3826	HGNC:4132
HGNC:533	HGNC:8831
HGNC:830	HGNC:7705
HGNC:3657	HGNC:16460
HGNC:3551	HGNC:4439
HGNC:9594	HGNC:10608
HGNC:10417	HGNC:10348
HGNC:28959	HGNC:25515
HGNC:4931	HGNC:1673
HGNC:10896	HGNC:6769
HGNC:7	HGNC:6383
HGNC:10729	HGNC:9107
HGNC:10349	HGNC:11302
HGNC:19353	HGNC:19354
HGNC:6502	HGNC:10364
HGNC:13940	HGNC:24941
HGNC:4389	HGNC:4404
HGNC:10417	HGNC:10303
HGNC:1463	HGNC:13628
HGNC:12010	HGNC:11947
HGNC:12458	HGNC:11302
HGNC:4699	HGNC:9725
HGNC:7715	HGNC:20371
HGNC:10417	HGNC:10307
HGNC:24618	HGNC:14621
HGNC:9201	HGNC:5184
HGNC:4458	HGNC:8876
HGNC:17794	HGNC:25824
HGNC:1675	HGNC:4938
HGNC:10425	HGNC:10303
HGNC:4948	HGNC:4934
HGNC:7843	HGNC:8978
HGNC:4133	HGNC:11331
HGNC:11845	HGNC:9102
HGNC:16665	HGNC:8978
HGNC:336	HGNC:8979
HGNC:13940	HGNC:10785
HGNC:4388	HGNC:15178
HGNC:11163	HGNC:8647
HGNC:1014	HGNC:18756
HGNC:5289	HGNC:10637
HGNC:289	HGNC:3178
HGNC:3828	HGNC:4511
HGNC:3665	HGNC:3684
HGNC:7141	HGNC:17482
HGNC:4396	HGNC:6086
HGNC:10363	HGNC:10364
HGNC:4411	HGNC:15381
HGNC:17619	HGNC:10671
HGNC:10310	HGNC:10344
HGNC:914	HGNC:6602
HGNC:1951	HGNC:17176
HGNC:16348	HGNC:21169
HGNC:286	HGNC:9591
HGNC:7691	HGNC:7717
HGNC:3597	HGNC:3275
HGNC:8543	HGNC:11521
HGNC:5184	HGNC:10620
HGNC:6890	HGNC:11390
HGNC:10402	HGNC:10371
HGNC:10305	HGNC:3272
HGNC:7843	HGNC:4524
HGNC:11334	HGNC:10624
HGNC:10637	HGNC:24884
HGNC:9191	HGNC:11619
HGNC:16665	HGNC:8861
HGNC:10377	HGNC:10332
HGNC:9199	HGNC:24941
HGNC:7684	HGNC:12586
HGNC:14247	HGNC:30862
HGNC:9055	HGNC:9607
HGNC:10766	HGNC:16638
HGNC:278	HGNC:338
HGNC:10347	HGNC:11302
HGNC:32933	HGNC:29443
HGNC:9690	HGNC:19990
HGNC:30793	HGNC:10371
HGNC:10386	HGNC:10442
HGNC:3827	HGNC:7843
HGNC:1603	HGNC:1608
HGNC:9561	HGNC:9556
HGNC:9531	HGNC:9569
HGNC:18756	HGNC:21168
HGNC:9554	HGNC:9555
HGNC:10332	HGNC:10362
HGNC:10334	HGNC:10348
HGNC:9393	HGNC:9059
HGNC:339	HGNC:17135
HGNC:4495	HGNC:8540
HGNC:3167	HGNC:4511
HGNC:9192	HGNC:11617
HGNC:7549	HGNC:11950
HGNC:3025	HGNC:8861
HGNC:1625	HGNC:4609
HGNC:1029	HGNC:14299
HGNC:4849	HGNC:8975
HGNC:1602	HGNC:4070
HGNC:5289	HGNC:4381
HGNC:19702	HGNC:4195
HGNC:4385	HGNC:17700
HGNC:18017	HGNC:30873
HGNC:263	HGNC:27101
HGNC:4602	HGNC:10642
HGNC:10992	HGNC:59
HGNC:3211	HGNC:10330
HGNC:6762	HGNC:17088
HGNC:837	HGNC:23987
HGNC:4591	HGNC:18313
HGNC:11303	HGNC:10377
HGNC:17380	HGNC:17839
HGNC:9173	HGNC:9175
HGNC:17425	HGNC:8975
HGNC:1954	HGNC:10646
HGNC:8156	HGNC:22800
HGNC:4499	HGNC:8975
HGNC:6122	HGNC:11849
HGNC:1319	HGNC:9595
HGNC:1771	HGNC:12468
HGNC:18000	HGNC:10791
HGNC:11160	HGNC:5046
HGNC:2903	HGNC:1460
HGNC:4411	HGNC:14727
HGNC:3827	HGNC:3169
HGNC:10429	HGNC:10351
HGNC:4519	HGNC:12636
HGNC:3208	HGNC:13631
HGNC:9192	HGNC:13870
HGNC:9327	HGNC:4511
HGNC:1014	HGNC:14561
HGNC:670	HGNC:684
HGNC:10402	HGNC:13631
HGNC:25515	HGNC:8114
HGNC:6125	HGNC:7808
HGNC:7797	HGNC:6112
HGNC:5293	HGNC:333
HGNC:3419	HGNC:11358
HGNC:12825	HGNC:17879
HGNC:14193	HGNC:14299
HGNC:11331	HGNC:3169
HGNC:3538	HGNC:15917
HGNC:264	HGNC:30035
HGNC:679	HGNC:30291
HGNC:3258	HGNC:3271
HGNC:6502	HGNC:3277
HGNC:29182	HGNC:1858
HGNC:7879	HGNC:7880
HGNC:10251	HGNC:14561
HGNC:10426	HGNC:10330
HGNC:1605	HGNC:235
HGNC:5930	HGNC:5884
HGNC:3969	HGNC:28898
HGNC:12852	HGNC:8114
HGNC:4653	HGNC:10787
HGNC:1885	HGNC:9056
HGNC:10327	HGNC:10354
HGNC:9188	HGNC:11535
HGNC:4396	HGNC:8252
HGNC:686	HGNC:17090
HGNC:10440	HGNC:3280
HGNC:7098	HGNC:21285
HGNC:9392	HGNC:29021
HGNC:17879	HGNC:16909
HGNC:11300	HGNC:11302
HGNC:11330	HGNC:2561
HGNC:7688	HGNC:12586
HGNC:9327	HGNC:4537
HGNC:5039	HGNC:17350
HGNC:1319	HGNC:4385
HGNC:17383	HGNC:10614
HGNC:4411	HGNC:14752
HGNC:29441	HGNC:24967
HGNC:7641	HGNC:8549
HGNC:5253	HGNC:17012
HGNC:14298	HGNC:11332
HGNC:1318	HGNC:7098
HGNC:1541	HGNC:3236
HGNC:7879	HGNC:20074
HGNC:670	HGNC:15669
HGNC:11188	HGNC:688
HGNC:7415	HGNC:7692
HGNC:3481	HGNC:29594
HGNC:10372	HGNC:3265
HGNC:232	HGNC:5183
HGNC:11324	HGNC:10426
HGNC:9191	HGNC:10770
HGNC:7843	HGNC:8543
HGNC:795	HGNC:3585
HGNC:9848	HGNC:20794
HGNC:5291	HGNC:4530
HGNC:10329	HGNC:3272
HGNC:3023	HGNC:3165
HGNC:234	HGNC:10622
HGNC:5286	HGNC:1951
HGNC:9395	HGNC:11446
HGNC:17383	HGNC:16442
HGNC:333	HGNC:4522
HGNC:4396	HGNC:14729
HGNC:4566	HGNC:6125
HGNC:10414	HGNC:24656
HGNC:3435	HGNC:7181
HGNC:5036	HGNC:7803
HGNC:1406	HGNC:375
HGNC:2444	HGNC:4944
HGNC:234	HGNC:240
HGNC:7579	HGNC:669
HGNC:10387	HGNC:10418
HGNC:10619	HGNC:16642
HGNC:237	HGNC:4540
HGNC:25530	HGNC:8727
HGNC:280	HGNC:4396
HGNC:9801	HGNC:684
HGNC:6890	HGNC:29441
HGNC:14576	HGNC:29216
HGNC:6393	HGNC:18016
HGNC:30863	HGNC:20371
HGNC:4379	HGNC:10645
HGNC:10782	HGNC:1656
HGNC:17017	HGNC:18042
HGNC:10316	HGNC:11302
HGNC:9191	HGNC:10782
HGNC:8542	HGNC:283
HGNC:1610	HGNC:681
HGNC:4662	HGNC:30347
HGNC:468	HGNC:626
HGNC:9196	HGNC:30857
HGNC:5291	HGNC:4537
HGNC:5294	HGNC:3540
HGNC:11162	HGNC:10791
HGNC:6901	HGNC:5924
HGNC:11161	HGNC:18643
HGNC:9875	HGNC:675
HGNC:10382	HGNC:10347
HGNC:10354	HGNC:3287
HGNC:10632	HGNC:10626
HGNC:4010	HGNC:1656
HGNC:16453	HGNC:3179
HGNC:21083	HGNC:17340
HGNC:9192	HGNC:11469
HGNC:9910	HGNC:17350
HGNC:7656	HGNC:10870
HGNC:4379	HGNC:894
HGNC:989	HGNC:10020
HGNC:233	HGNC:3964
HGNC:278	HGNC:4525
HGNC:676	HGNC:4814
HGNC:3179	HGNC:4390
HGNC:15515	HGNC:25824
HGNC:8154	HGNC:24827
HGNC:895	HGNC:23631
HGNC:7685	HGNC:7460
HGNC:1030	HGNC:238
HGNC:1607	HGNC:8155
HGNC:9189	HGNC:17211
HGNC:561	HGNC:2092
HGNC:11111	HGNC:16879
HGNC:848	HGNC:7695
HGNC:5292	HGNC:11329
HGNC:4265	HGNC:30035
HGNC:12658	HGNC:688
HGNC:6393	HGNC:13194
HGNC:4421	HGNC:8540
HGNC:18672	HGNC:20766
HGNC:10332	HGNC:3271
HGNC:1784	HGNC:10899
HGNC:1867	HGNC:25547
HGNC:9327	HGNC:6025
HGNC:989	HGNC:5961
HGNC:17091	HGNC:7884
HGNC:4390	HGNC:4814
HGNC:4387	HGNC:27101
HGNC:11334	HGNC:10643
HGNC:10637	HGNC:4404
HGNC:1509	HGNC:11920
HGNC:5041	HGNC:10765
HGNC:7955	HGNC:4537
HGNC:688	HGNC:14592
HGNC:2289	HGNC:2285
HGNC:262	HGNC:234
HGNC:10442	HGNC:10372
HGNC:9189	HGNC:17350
HGNC:9188	HGNC:7819
HGNC:15632	HGNC:15634
HGNC:2355	HGNC:12695
HGNC:9690	HGNC:14452
HGNC:1951	HGNC:7098
HGNC:11324	HGNC:10349
HGNC:1603	HGNC:4602
HGNC:11325	HGNC:10331
HGNC:837	HGNC:30862
HGNC:6950	HGNC:10290
HGNC:6815	HGNC:10782
HGNC:7694	HGNC:837
HGNC:167	HGNC:8574
HGNC:336	HGNC:7098
HGNC:10334	HGNC:3271
HGNC:11528	HGNC:5295
HGNC:6081	HGNC:10304
HGNC:19125	HGNC:16226
HGNC:8808	HGNC:21350
HGNC:8867	HGNC:12407
HGNC:8554	HGNC:19055
HGNC:10372	HGNC:10317
HGNC:7459	HGNC:12518
HGNC:2750	HGNC:4653
HGNC:4388	HGNC:8467
HGNC:1607	HGNC:4134
HGNC:8975	HGNC:4517
HGNC:5464	HGNC:2537
HGNC:8040	HGNC:14470
HGNC:10330	HGNC:10349
HGNC:12851	HGNC:1504
HGNC:6156	HGNC:12726
HGNC:2964	HGNC:29163
HGNC:23400	HGNC:11301
HGNC:3025	HGNC:10632
HGNC:11457	HGNC:1096
HGNC:4497	HGNC:18454
HGNC:8554	HGNC:3271
HGNC:9188	HGNC:30858
HGNC:7658	HGNC:6815
HGNC:7415	HGNC:7688
HGNC:10624	HGNC:14299
HGNC:686	HGNC:14193
HGNC:7843	HGNC:12636
HGNC:1784	HGNC:6947
HGNC:3168	HGNC:8542
HGNC:1569	HGNC:4544
HGNC:15917	HGNC:17135
HGNC:4227	HGNC:15783
HGNC:24941	HGNC:10791
HGNC:1078	HGNC:6772
HGNC:4135	HGNC:8906
HGNC:3826	HGNC:4381
HGNC:16711	HGNC:17967
HGNC:4379	HGNC:2851
HGNC:1030	HGNC:1609
HGNC:11187	HGNC:8031
HGNC:4398	HGNC:19663
HGNC:4396	HGNC:24883
HGNC:10396	HGNC:10332
HGNC:1705	HGNC:8816
HGNC:19161	HGNC:3664
HGNC:10706	HGNC:10535
HGNC:3166	HGNC:283
HGNC:9803	HGNC:26388
HGNC:9402	HGNC:6181
HGNC:6318	HGNC:1148
HGNC:17151	HGNC:12468
HGNC:30207	HGNC:18313
HGNC:2092	HGNC:8549
HGNC:6189	HGNC:17091
HGNC:14193	HGNC:17135
HGNC:3546	HGNC:3541
HGNC:5889	HGNC:5898
HGNC:3049	HGNC:1511
HGNC:28959	HGNC:3968
HGNC:9056	HGNC:12636
HGNC:10313	HGNC:10351
HGNC:17736	HGNC:15515
HGNC:16453	HGNC:11528
HGNC:3296	HGNC:20439
HGNC:6393	HGNC:17088
HGNC:3271	HGNC:3284
HGNC:233	HGNC:4134
HGNC:7696	HGNC:12582
HGNC:7698	HGNC:12518
HGNC:4411	HGNC:14848
HGNC:1602	HGNC:1604
HGNC:1014	HGNC:668
HGNC:7551	HGNC:12403
HGNC:5258	HGNC:9801
HGNC:1029	HGNC:3166
HGNC:3353	HGNC:10979
HGNC:10027	HGNC:9843
HGNC:16824	HGNC:10642
HGNC:2357	HGNC:33940
HGNC:6940	HGNC:26099
HGNC:76	HGNC:17088
HGNC:9199	HGNC:4647
HGNC:3439	HGNC:14089
HGNC:2561	HGNC:30509
HGNC:1674	HGNC:30043
HGNC:558	HGNC:30032
HGNC:1857	HGNC:29441
HGNC:5293	HGNC:15917
HGNC:1678	HGNC:8816
HGNC:8980	HGNC:15633
HGNC:9748	HGNC:11332
HGNC:9199	HGNC:30348
HGNC:5302	HGNC:1437
HGNC:1030	HGNC:8539
HGNC:1247	HGNC:5879
HGNC:4498	HGNC:5182
HGNC:4411	HGNC:13968
HGNC:9875	HGNC:24852
HGNC:6881	HGNC:7808
HGNC:2964	HGNC:2452
HGNC:240	HGNC:242
HGNC:1594	HGNC:9178
HGNC:2289	HGNC:2277
HGNC:1674	HGNC:12156
HGNC:10303	HGNC:10349
HGNC:4497	HGNC:8975
HGNC:2357	HGNC:894
HGNC:533	HGNC:4472
HGNC:7	HGNC:9876
HGNC:13584	HGNC:1727
HGNC:277	HGNC:17451
HGNC:8976	HGNC:12657
HGNC:4132	HGNC:6088
HGNC:10389	HGNC:3265
HGNC:1851	HGNC:26010
HGNC:4070	HGNC:11333
HGNC:4396	HGNC:13968
HGNC:10770	HGNC:2484
HGNC:9197	HGNC:7181
HGNC:7880	HGNC:23817
HGNC:10299	HGNC:10307
HGNC:10632	HGNC:1610
HGNC:11303	HGNC:18277
HGNC:10382	HGNC:13280
HGNC:15703	HGNC:24097
HGNC:237	HGNC:4398
HGNC:19260	HGNC:4524
HGNC:17259	HGNC:10445
HGNC:587	HGNC:14106
HGNC:336	HGNC:7464
HGNC:19125	HGNC:25824
HGNC:1673	HGNC:4036
HGNC:10626	HGNC:21285
HGNC:10389	HGNC:10307
HGNC:10440	HGNC:10304
HGNC:280	HGNC:11528
HGNC:8647	HGNC:5044
HGNC:4410	HGNC:4191
HGNC:2711	HGNC:428
HGNC:282	HGNC:7463
HGNC:3438	HGNC:9197
HGNC:9302	HGNC:1859
HGNC:1951	HGNC:15917
HGNC:1628	HGNC:11847
HGNC:12036	HGNC:12468
HGNC:10382	HGNC:10411
HGNC:11299	HGNC:10386
HGNC:9902	HGNC:11159
HGNC:12458	HGNC:3274
HGNC:1951	HGNC:17700
HGNC:7706	HGNC:12582
HGNC:2355	HGNC:9844
HGNC:9801	HGNC:25824
HGNC:11469	HGNC:2498
HGNC:28962	HGNC:10298
HGNC:4471	HGNC:9163
HGNC:1603	HGNC:9327
HGNC:9329	HGNC:11334
HGNC:30551	HGNC:10783
HGNC:9199	HGNC:5039
HGNC:5384	HGNC:7458
HGNC:7794	HGNC:9508
HGNC:4936	HGNC:6171
HGNC:678	HGNC:9803
HGNC:8648	HGNC:10787
HGNC:18738	HGNC:19744
HGNC:4938	HGNC:18874
HGNC:5253	HGNC:1859
HGNC:678	HGNC:24852
HGNC:9607	HGNC:897
HGNC:9666	HGNC:4938
HGNC:10410	HGNC:10359
HGNC:338	HGNC:4499
HGNC:4114	HGNC:17383
HGNC:4474	HGNC:4511
HGNC:17347	HGNC:17211
HGNC:1771	HGNC:9369
HGNC:19970	HGNC:23032
HGNC:10386	HGNC:10332
HGNC:29529	HGNC:23393
HGNC:16709	HGNC:28898
HGNC:1610	HGNC:17383
HGNC:10771	HGNC:19071
HGNC:10402	HGNC:3266
HGNC:280	HGNC:1514
HGNC:11155	HGNC:18643
HGNC:8800	HGNC:8803
HGNC:6940	HGNC:21169
HGNC:5291	HGNC:4132
HGNC:4411	HGNC:15249
HGNC:9591	HGNC:12373
HGNC:13940	HGNC:5039
HGNC:4472	HGNC:7463
HGNC:10313	HGNC:26212
HGNC:6763	HGNC:32933
HGNC:30793	HGNC:10377
HGNC:5294	HGNC:7901
HGNC:2205	HGNC:23675
HGNC:5386	HGNC:7714
HGNC:4388	HGNC:8282
HGNC:10384	HGNC:10334
HGNC:1148	HGNC:8068
HGNC:6502	HGNC:10333
HGNC:10607	HGNC:12694
HGNC:17349	HGNC:11151
HGNC:12010	HGNC:11949
HGNC:3020	HGNC:9609
HGNC:19367	HGNC:7807
HGNC:4411	HGNC:8351
HGNC:1246	HGNC:5669
HGNC:3259	HGNC:3296
HGNC:10330	HGNC:12741
HGNC:288	HGNC:2355
HGNC:4411	HGNC:19592
HGNC:2678	HGNC:6215
HGNC:15634	HGNC:15633
HGNC:18454	HGNC:10645
HGNC:24618	HGNC:9112
HGNC:9198	HGNC:18000
HGNC:4226	HGNC:18239
HGNC:3168	HGNC:4191
HGNC:24883	HGNC:30509
HGNC:15917	HGNC:9608
HGNC:1606	HGNC:3827
HGNC:10381	HGNC:10362
HGNC:233	HGNC:4114
HGNC:7714	HGNC:7692
HGNC:7901	HGNC:12636
HGNC:7684	HGNC:12517
HGNC:7672	HGNC:23393
HGNC:7842	HGNC:11526
HGNC:17078	HGNC:28109
HGNC:17318	HGNC:10027
HGNC:4385	HGNC:9329
HGNC:3597	HGNC:10301
HGNC:1571	HGNC:12299
HGNC:7690	HGNC:17194
HGNC:2160	HGNC:232
HGNC:13584	HGNC:1144
HGNC:10416	HGNC:16909
HGNC:8565	HGNC:10787
HGNC:5385	HGNC:7716
HGNC:9846	HGNC:18016
HGNC:5919	HGNC:5890
HGNC:1440	HGNC:235
HGNC:10419	HGNC:10425
HGNC:9380	HGNC:9381
HGNC:4507	HGNC:7098
HGNC:8528	HGNC:4524
HGNC:7427	HGNC:7687
HGNC:4385	HGNC:10626
HGNC:1723	HGNC:12468
HGNC:1029	HGNC:9240
HGNC:555	HGNC:23186
HGNC:7605	HGNC:6973
HGNC:9583	HGNC:10780
HGNC:7419	HGNC:2579
HGNC:11539	HGNC:11538
HGNC:4936	HGNC:12858
HGNC:3169	HGNC:6025
HGNC:10404	HGNC:18277
HGNC:4605	HGNC:15917
HGNC:20234	HGNC:11086
HGNC:12413	HGNC:1615
HGNC:11162	HGNC:17843
HGNC:22474	HGNC:2370
HGNC:3020	HGNC:17135
HGNC:8793	HGNC:236
HGNC:8148	HGNC:672
HGNC:10409	HGNC:3257
HGNC:3213	HGNC:10362
HGNC:5877	HGNC:5921
HGNC:5294	HGNC:5295
HGNC:30320	HGNC:17794
HGNC:1514	HGNC:4525
HGNC:5286	HGNC:4395
HGNC:1600	HGNC:9188
HGNC:18274	HGNC:8975
HGNC:7658	HGNC:11153
HGNC:16442	HGNC:9748
HGNC:1014	HGNC:21726
HGNC:263	HGNC:9606
HGNC:4396	HGNC:14697
HGNC:10789	HGNC:16999
HGNC:10401	HGNC:10331
HGNC:3208	HGNC:10332
HGNC:894	HGNC:11608
HGNC:17162	HGNC:3296
HGNC:16665	HGNC:4511
HGNC:7701	HGNC:12519
HGNC:1014	HGNC:14193
HGNC:2567	HGNC:1858
HGNC:4495	HGNC:4848
HGNC:3827	HGNC:23692
HGNC:28636	HGNC:23163
HGNC:6318	HGNC:29443
HGNC:7098	HGNC:24884
HGNC:10411	HGNC:10330
HGNC:4778	HGNC:14106
HGNC:4383	HGNC:4421
HGNC:1603	HGNC:10614
HGNC:7745	HGNC:8114
HGNC:18017	HGNC:6763
HGNC:1656	HGNC:17340
HGNC:1603	HGNC:8153
HGNC:669	HGNC:25361
HGNC:3826	HGNC:8154
HGNC:4191	HGNC:10027
HGNC:26010	HGNC:24967
HGNC:3828	HGNC:7957
[truncated: 107,089 more rows]
